# Supplementary material for: Quantitative conversion of biomass in giant DNA virus infection
Source: Sci Rep. 2021 Mar 3;11:5025. doi: 10.1038/s41598-021-83547-9 (PMC7930090; doi:10.1038/s41598-021-83547-9)
Supplement: Supplementary file 1 — Supplementary Information 1. [file 41598_2021_83547_MOESM1_ESM.zip]

Archive with 15 entries (14 files):
- crossInfo.m
- __MACOSX/
- __MACOSX/._crossInfo.m
- runAnalyzeCrossImage.m
- __MACOSX/._runAnalyzeCrossImage.m
- cross2Ellipse.m
- __MACOSX/._cross2Ellipse.m
- mainNormalizationAndVirusAbsorption.m
- __MACOSX/._mainNormalizationAndVirusAbsorption.m
- makeVirusMask.m
- __MACOSX/._makeVirusMask.m
- analyzeCrossImage.m
- __MACOSX/._analyzeCrossImage.m
- D2GaussFunctionRot.m
- __MACOSX/._D2GaussFunctionRot.m
