# Supplementary material for: Quantitative conversion of biomass in giant DNA virus infection
Source: Sci Rep. 2021 Mar 3;11:5025. doi: 10.1038/s41598-021-83547-9 (PMC7930090; doi:10.1038/s41598-021-83547-9)
Supplement: Supplementary file 1 — Supplementary Information 1. [file 41598_2021_83547_MOESM1_ESM.zip › crossInfo.m]

function [ length, width, xPos, yPos , angle] = crossInfo( crossImage )
% crossInfo takes the logical image of a cross and analyzes its length,
% width and position in the xy-plane.  The length (longest dimension)and 
% width (shortest dimension) are found using the Radon transform, which 
% projects the cross at angles 0:180 degrees (rotAngles) with sub-degree 
% steps (angStep). 
%
% Mikael K�rdel, 2018-02-14
%--------------------------------------------------------------------------
%Find image size
sizOrig = size(crossImage);

%Must increase resolution of image to get good result
resizeFactor = 4;
image = imresize(crossImage,resizeFactor);

%Define rotation angles for radon transform
angStep = 0.2;
rotAngles = 0:angStep:180;

%Radon transform (projections)
R = radon(image,rotAngles);
lenR = size(R,1);

% %Plot Radon transform
% figure(), imagesc(R), colormap gray %, xlim([0 179])

%Width of each projection
lengths = sum(R~=0,1)-resizeFactor; %The -term compensates somewhat for linear interpolation at edges

%Widest projection is the longest dimension of the cross
maxval = max(lengths);
inds = find(lengths == maxval);
maxInd = inds(ceil(end/2));%Bug: Gives ~few degrees off if max is found both in beginning and end of vector 'lengths'
length = maxval/resizeFactor;   

%The angle of the long dimnension of the cross
angle = rotAngles(maxInd);

%The smallest dimension is found 90 degrees rotation from the longest
minAngle = mod(angle+90,180);
[~, minInd] = min(abs(rotAngles-minAngle)); %Bug fix: Sometimes find(rotAngles==minAngle) fails
width = lengths(minInd)/resizeFactor;

% Calculate the position
maxCol = R(:, maxInd);
xPrim = (find(maxCol>0, 1, 'last') + find(maxCol>0, 1, 'first'))/2;
xPrimRadial = xPrim - floor((lenR+1)/2);

minCol = R(:, minInd);
yPrim = (find(minCol>0, 1, 'last') + find(minCol>0, 1, 'first'))/2;
yPrimRadial = yPrim - floor((lenR+1)/2);

if angle > minAngle
    xPosRadial = cosd(angle)*xPrimRadial + sind(angle)*yPrimRadial;
    yPosRadial = -sind(angle)*xPrimRadial + cosd(angle)*yPrimRadial;
else
    xPosRadial = cosd(angle)*xPrimRadial - sind(angle)*yPrimRadial;
    yPosRadial = -sind(angle)*xPrimRadial - cosd(angle)*yPrimRadial;
end

%Convert to position in original image
xPos = xPosRadial/resizeFactor + floor((sizOrig(2)+1)/2);
yPos = yPosRadial/resizeFactor + floor((sizOrig(1)+1)/2);


end
