# Supplementary material for: Quantitative conversion of biomass in giant DNA virus infection
Source: Sci Rep. 2021 Mar 3;11:5025. doi: 10.1038/s41598-021-83547-9 (PMC7930090; doi:10.1038/s41598-021-83547-9)
Supplement: Supplementary file 1 — Supplementary Information 1. [file 41598_2021_83547_MOESM1_ESM.zip › runAnalyzeCrossImage.m]

%========================Run analyze cross image===========================
% Goes through a selected folder containing marked virus images and 
% analyzes the content of all images by calling function 
%'analyzeCrossImage.m' Then saves info about marked particles and/or 
% identified viral particles in a certain folder. 
%
% OBS! Very specialized script for certain files an folders. Try
% analyzeCrossImageOld instead.
%
% Mikael K�rdel, 2018-02-xx
% Last update: 2018-12-11
%==========================================================================
clear
clc
%-------------------------SET PARAMETERS HERE !----------------------------
pixelSize = 19.3; %nm
minLength = 700/pixelSize; %length in nm/(nm per pixel) = pixels 
maxLength = 1500/pixelSize; %length in nm/(nm per pixel) = pixels 
minEllipticity = 1.3; %Ellipticity = length/width
person = 3; %1 for Komang, 2 for Gunnar, 3 for Mikael
%--------------------------------------------------------------------------
if person ==1
    personName = 'Komang';
elseif person == 2
    personName = 'Gunnar';
elseif person == 3
    personName = 'Mikael';
end

d = uigetdir('C:\Users\Mikael\Desktop', 'Select a folder');
files = dir(fullfile(d, '*.jpg'));
folder = files(1).folder;
names = {files.name};
N = numel(names);

for n = 1:4
    file = fullfile(folder, names{n});
    % Get info about marked particles for image n
    tic
    [ particleInfo, virusInfo] = analyzeCrossImage(file,minLength, maxLength, minEllipticity,person);
    toc
    % Save this info and print result
    % Save virus info as matrix
    [~,name,~] = fileparts(file);
    fileNameMat = fullfile(personName, sprintf('%s_minLen%d.mat',name,minLength*pixelSize));
    save(fileNameMat,'-struct','virusInfo');
    fprintf('%s: %d viral particles\n',name,length(virusInfo.len))
    % Save all particle info as .txt file
    fileNameTxt = fullfile(personName, sprintf('%s_%s.txt',name,'all_particles'));
    fid = fopen(fileNameTxt,'wt');
    A =  cell2mat(struct2cell(particleInfo)');
    for ii = 1:size(A,1)
        fprintf(fid,'%g\t',A(ii,:));
        fprintf(fid,'\n');
    end
    fclose(fid);
end
