# Supplementary material for: Quantitative conversion of biomass in giant DNA virus infection
Source: Sci Rep. 2021 Mar 3;11:5025. doi: 10.1038/s41598-021-83547-9 (PMC7930090; doi:10.1038/s41598-021-83547-9)
Supplement: Supplementary file 1 — Supplementary Information 1. [file 41598_2021_83547_MOESM1_ESM.zip › cross2Ellipse.m]

function [ lengths, widths, xPositions, yPositions, angles ] = cross2Ellipse( crossImage )
% cross2Ellipse takes an image with black crosses and interprets them as 
% the dimension of elliptical particles. Returns the lengths, widths,
% positions and angles of the ellipses. Calls funtion 'crossInfo.m'.
%
% Mikael K�rdel, 2018-02-14
% Last uptade: 2018-12-xx
%--------------------------------------------------------------------------

% Binarize image
lim = 0.4*255;
% figure(), imagesc(crossImage), colormap gray
binImg = crossImage>lim;
% figure(), imagesc(binImg), colormap gray

% Extract region properties
stats = regionprops(binImg,'BoundingBox','Image');

%Extract some numbers and create some vectors
N = numel(stats);
lengths = zeros(N,1);
widths = zeros(N,1);
xPositions = zeros(N,1);
yPositions = zeros(N,1);
angles = zeros(N,1);

%Analyze the crosses using the radon transform
for k = 1:N
%     disp(k)
    image = stats(k).Image;
    box = stats(k).BoundingBox;
    %Call function crossInfo to analyze the current cross 
    [length, width, xPos, yPos , angle] = crossInfo( image );
    xPos = xPos+box(1); 
    xPositions(k) = xPos;
    yPos = yPos+box(2); 
    yPositions(k) = yPos;
    lengths(k) = length; widths(k) = width;
    angles(k) = angle;
end

end
