# Supplementary material for: Quantitative conversion of biomass in giant DNA virus infection
Source: Sci Rep. 2021 Mar 3;11:5025. doi: 10.1038/s41598-021-83547-9 (PMC7930090; doi:10.1038/s41598-021-83547-9)
Supplement: Supplementary file 1 — Supplementary Information 1. [file 41598_2021_83547_MOESM1_ESM.zip › mainNormalizationAndVirusAbsorption.m]

%===============Main Normalization and virus absorption====================
% Fit a 2D gaussian centroid to manually selected points
% Uses lsqcurvefit to fit
% Then normalize cell image using this estimated gaussian illumination. 
% Then calculate the accumulated absorption in cell or in marked viral
% particles.
%
% Requires original image, mask image and the illumination values in the 
% manually selected points. 
%
% NOTE:
%   The initial values in x0 must be close to the correct values in order 
%   for the fit to converge.
%
% Mikael K�rdel, 2018-11-19
%==========================================================================
clear
% SET INITIAL GUESS
% parameters are: [Amplitude, x0, sigmax, y0, sigmay, angle(in rad)]
x0 = [400,1200,200,500,200,0]; %Inital guess parameters
%Offset in image (pixel values at dark part)
offSet = 840;
pixelSize = 19.3e-9; %[m]

%% ----------Import data---------------------------------------------------
% Import the image
[filename1,pathname1] = uigetfile('64hCellAnalysis\*.tif','Load fit data');
file1 = fullfile(pathname1, filename1);
t = Tiff(file1,'r');
image = t.read();
Nimage = size(image,1);
[X,Y] = meshgrid(1:Nimage);
xdata = zeros(size(X,1),size(Y,2),2);
xdata(:,:,1) = X; xdata(:,:,2) = Y;

[path, name, ext] = fileparts(filename1);
% Import mask 
filename2 = fullfile(path, [name '_mask.tif']);
t2 = Tiff(filename2,'r');
mask = t2.read();
if size(mask,3)>1
    mask = mask(1:Nimage,1:Nimage,4); %Depends on format
end

filename22 = fullfile(path, [name '_virusmask.tif']);
t22 = Tiff(filename22,'r');
virusMask = t22.read();
if size(virusMask,3)>1
    virusMask = virusMask(1:Nimage,1:Nimage,4); %Depends on format
end


% Import points to fit
% If csv file
filename3 = fullfile(path, [name '.csv']);
A = csvread(filename3,1,1);
Ndata = size(A,1);
fitdata = zeros(Ndata,1,2);
fitdata(:,:,1) = A(:,2); fitdata(:,:,2) = A(:,3); 
Z = A(:,1); %If illumination fit data was taken after subtracting offset

% %If txt file
% filename3 = fullfile(path, [name '.txt']);
% fid = fopen(filename3,'r');
% A = fscanf(fid,'%d',[3 inf])'; fclose(fid);
% Ndata = size(A,1);
% fitdata = zeros(Ndata,1,2);
% fitdata(:,:,1) = A(:,1); fitdata(:,:,2) = A(:,2); 
% % Z = A(:,3)-offSet; %If illumination fit data was taken before subtracting offset
% Z = A(:,3); %If illumination fit data was taken after subtracting offset

%% --- Fit---------------------
% define lower and upper bounds [Amp,xo,sigmax,yo,sigmay,fi]
lb = [0,0,0,0,0,-pi/4];
ub = [realmax('double'),Nimage,(Nimage)^2,Nimage,(Nimage)^2,pi/4];
% [x,resnorm,residual,exitflag] = lsqcurvefit(@D2GaussFunctionRot,x0,xdata,Z,lb,ub);
[x,resnorm,residual,exitflag] = lsqcurvefit(@D2GaussFunctionRot,x0,fitdata,Z,lb,ub);

result = D2GaussFunctionRot(x,xdata);


%% Calcuate absorption in cell
% Normalize image
offSetImage = double(image) - offSet;
normImage = double(offSetImage)./result;
normImage(normImage<0) = 0;

% Calculate absorption in cell
logImage = -log(normImage);
binImg = mask>1;
maskedImage = double(binImg).*logImage;
maskedImage(isnan(maskedImage))=0;
maskedImage(isinf(maskedImage))=0;
muV_cell = sum(maskedImage(:))*pixelSize^2

% Calculate absorption in virus particles
virusBinImg = virusMask>1;
virusMaskedImage = double(virusBinImg).*logImage;
virusMaskedImage(isnan(virusMaskedImage))=0;
virusMaskedImage(isinf(virusMaskedImage))=0;
muV_virus = sum(virusMaskedImage(:))*pixelSize^2

sprintf('Virus ratio: %f', muV_virus/muV_cell)

%----------End of calculations---------------------------------------------


%% ---------All plots-------------
% Plot the selected points in the image
figure(1);
imagesc(image)
colormap gray
hold on
plot(fitdata(:,:,1),fitdata(:,:,2),'*')
hold off
title('Original image with illumination fit points')

% Plot 3D Image
figure(2)
% C = del2(Z);
scatter3(fitdata(:,:,1),fitdata(:,:,2),Z,'r*') %plot data
hold on
surface(X,Y,result,'EdgeColor','none') %plot fit
alpha(0.2)  
hold off

% And plot 2D image
hf3 = figure(3);
imagesc(X(1,:),Y(:,1)',result)
set(gca,'YDir','reverse')
colormap('jet')
title('Fitted 2D Gauss function')
colorbar()
hold on
plot(fitdata(:,:,1),fitdata(:,:,2),'*')
hold off

% Plot the modified images
figure(4)
% subplot(2,2,1)
% imagesc(offSetImage)
% colormap gray
title('Original image (minus offset)')
subplot(2,2,1)
imagesc(normImage)
colormap gray
title('Normalized image')
subplot(2,2,2)
imagesc(logImage)
title('-log*normalized image')
subplot(2,2,3)
imagesc(maskedImage)
title('Final masked cell')
subplot(2,2,4)
imagesc(virusMaskedImage)
title('Final masked viruses')

% %%
% figure()
% imagesc(normImage)
% colormap gray
% title('Normalized image')
% %%
% figure()
% imagesc(logImage)
% colormap gray
% title('-log*normalized image')
% %%
% figure()
% imagesc(maskedImage)
% colormap gray
% title('Final masked image')
