# Supplementary material for: Quantitative conversion of biomass in giant DNA virus infection
Source: Sci Rep. 2021 Mar 3;11:5025. doi: 10.1038/s41598-021-83547-9 (PMC7930090; doi:10.1038/s41598-021-83547-9)
Supplement: Supplementary file 1 — Supplementary Information 1. [file 41598_2021_83547_MOESM1_ESM.zip › makeVirusMask.m]

%==========================Make virus mask=================================
% Load file containing info about viral particles in an image. Draw these
% and make a mask image and save. (The mask image is used by another script
% to calculate the total x-ray absorption in these viral particles.)  
%
% Mikael K�rdel, 2018-11-30
%==========================================================================

% % Open image files in browser.
[filename1,pathname1] = uigetfile('C:\Users\Mikael\Desktop\*.jpg','Original .jpg image file');
[filename2,pathname2] = uigetfile('C:\Users\mikael\Box\MATLAB\Virus image analysis\Mikael\*.mat','Select virus info .mat file');
file1 = fullfile(pathname1, filename1);
file2 = fullfile(pathname2, filename2);

origImg = imread(file1);
if size(origImg,3)>1
    origImg =  rgb2gray(origImg);
end
% origImg = origImg(:,:,4); %Only if image is not uint8

virusInfo = load(file2);
%% Extract virus info and make mask
%Extract some numbers and create some vectors
N = numel(virusInfo.len);
siz = size(origImg);
xVec = 1:siz(2);
yVec = 1:siz(1);
[X, Y] = meshgrid(xVec,yVec);
mask = zeros(siz);

lengths = virusInfo.len;
widths = virusInfo.wid;
xPositions = virusInfo.posx;
yPositions = virusInfo.posy;
angles = virusInfo.ang;

%Analyze the crosses using the radon transform
for k = 1:N
    length = lengths(k); width = widths(k); angle = angles(k);
    xPos = xPositions(k); yPos = yPositions(k);
    %Define a mask with the ellipse and add to total mask
    rotateEll = (((X-xPos).*cosd(-angle)+(Y-yPos).*sind(-angle))./(length/2)).^2 + (((X-xPos).*sind(-angle)-(Y-yPos).*cosd(-angle))./(width/2)).^2<=1;
    mask = mask + rotateEll;
end

%% Save mask
[path, name, ext] = fileparts(file1);
file = fullfile(path, sprintf('%s_virusmask.tif',name));
imwrite(mask ,file,'tif')

%% Plot image and mask
figure()
imagesc((mask==0).*double(origImg)), colormap gray
