# Supplementary material for: Quantitative conversion of biomass in giant DNA virus infection
Source: Sci Rep. 2021 Mar 3;11:5025. doi: 10.1038/s41598-021-83547-9 (PMC7930090; doi:10.1038/s41598-021-83547-9)
Supplement: Supplementary file 1 — Supplementary Information 1. [file 41598_2021_83547_MOESM1_ESM.zip › analyzeCrossImage.m]

function [ particleInfo, virusInfo] = analyzeCrossImage(file1,minLength, maxLength, minEllipticity,person)
% Function that finds viral particles in a marked image and extracts 
% position, angle, length and width. Calls cross2Ellipse.m to make crosses
% into ellipses. 
%
% This version returns the info of both all particles and viral particles,
% respectively.
%
% Mikael K�rdel, 2018-08-09
% Last update: 2018-12-xx
%==========================================================================
%% -------------------------Import images----------------------------------
%------- CHANGE HERE. THIS ONLY WORKS FOR CERTAIN FILE NAMES!--------------
[path,imName,~] = fileparts(file1);
if person == 1
    imName2 = sprintf('%s-01.tif',imName);
elseif person == 2
    imName2 = sprintf('%s_marked.tif',imName);
elseif person == 3
    imName2 = sprintf('%s_marked.tif',imName);
end
%--------------------------------------------------------------------------
file2 = fullfile(path, imName2);

t2 = Tiff(file2,'r');

crossImg = t2.read();
crossImg = crossImg(:,:,4);
%% --Call function cross2Ellipse to get the ellipses and their parameters--
% tic
[ lengths, widths, xPositions, yPositions, angles ] =...
    cross2Ellipse(crossImg);
% toc
%% -------------Sort marked objects according to size----------------------
N = numel(lengths);
%--------------------------------------------------------------------------
virusInds = find(lengths>minLength & lengths<maxLength & lengths > minEllipticity.*widths);
smallInds = find(lengths<minLength);
otherInds = find(~ismember(1:N,virusInds) & ~ismember(1:N,smallInds)); %Used only for plots

%% ------------------------------------------------------------------------
% Save virus particle info
virusInfo = struct;
virusInfo.len = lengths(virusInds);
virusInfo.wid = widths(virusInds);
virusInfo.ang = angles(virusInds);
virusInfo.posx = xPositions(virusInds);
virusInfo.posy = yPositions(virusInds);

% Save all particles info
particleInfo = struct;
particleInfo.len = lengths;
particleInfo.wid = widths;
particleInfo.ang = angles;
particleInfo.posx = xPositions;
particleInfo.posy = yPositions;

%% -------OPTIONAL: Display result together with original image----------
origImg = imread(file1);
if size(origImg,3)>1
    origImg =  rgb2gray(imread(file1));
end
Nvirus = numel(virusInds);
Nsmall = numel(smallInds);
Nother = numel(otherInds);

%First, display original image together with the crosses
fig = figure;
imshow(origImg); %, 'InitialMag', 'fit') 
% Make a truecolor all-green image. 
green = cat(3, zeros(size(origImg)), ones(size(origImg)),...
    zeros(size(origImg))); 
hold on 
h = imshow(green); 
hold off 
% Use our influence map as the 
% AlphaData for the solid green image. 
binImg = crossImg>(0.4*255);
set(h, 'AlphaData', binImg)

end
