# Supplementary material for: Quantitative conversion of biomass in giant DNA virus infection
Source: Sci Rep. 2021 Mar 3;11:5025. doi: 10.1038/s41598-021-83547-9 (PMC7930090; doi:10.1038/s41598-021-83547-9)
Supplement: Supplementary file 1 — Supplementary Information 1. [file 41598_2021_83547_MOESM1_ESM.zip › D2GaussFunctionRot.m]

function F = D2GaussFunctionRot(x,xdata)
% Returns a 2D Gaussian curve in the points defined by 'xdata', with the 
% function parameters defined by 'x'. This 2D Gaussian has two independent 
% axes and can have any rotation in the xy-plane. (Rotation angle defines 
% by x(6).)  
%--------------------------------------------------------------------------
xdatarot(:,:,1)= xdata(:,:,1)*cos(x(6)) - xdata(:,:,2)*sin(x(6));
xdatarot(:,:,2)= xdata(:,:,1)*sin(x(6)) + xdata(:,:,2)*cos(x(6));
x0rot = x(2)*cos(x(6)) - x(4)*sin(x(6));
y0rot = x(2)*sin(x(6)) + x(4)*cos(x(6));
F = x(1)*exp(   -((xdatarot(:,:,1)-x0rot).^2/(2*x(3)^2) + (xdatarot(:,:,2)-y0rot).^2/(2*x(5)^2) )    );
% figure(3)
% alpha(0)
% imagesc(F)
% colormap('gray')
% figure(gcf)%bring current figure to front
% drawnow
% beep
% pause %Wait for keystroke
